# Supplementary material for: Colinearity and Similar Expression Pattern of Rice DREB1s Reveal Their Functional Conservation in the Cold-Responsive Pathway
Source: PLoS One. 2012 Oct 16;7(10):e47275. doi: 10.1371/journal.pone.0047275 (PMC3473061; doi:10.1371/journal.pone.0047275)
Supplement: Spreadsheet S1 — The blastp results of DREB1s and their neighbor genes within or between rice and Arabidopsis genomes. (XLSX) [file pone.0047275.s007.xlsx]

## Sheet: Blastp of CBFs
Blastp with conserved domain of CBF1							Reciprocal blast in Arabidopsis genome
Acc	Description	Hit Score	E value	Num HSPs	Top Query Cov	Top Id	1st gene	E value	2nd	E value	3rd	E value	4th gene	E value	5th gene	E value	6th gene	E value
LOC_Os06g03670.1	protein|dehydration-responsive element-binding protein, putative, expressed	345	3.7e-32	1	0.9625	0.8333	CBF3	5e-24	CBF2	3e-23	CBF4	6e-23	CBF1	9e-22	DDF2	6e-18	DDF1	9e-18
LOC_Os04g48350.1	protein|dehydration-responsive element-binding protein, putative, expressed	337	2.6e-31	1	1	0.775	CBF3	2e-29	CBF4	3e-27	CBF1	7e-27	CBF2	1e-26	DDF2	2e-23	DDF1	5e-23
LOC_Os02g45450.1	protein|dehydration-responsive element-binding protein, putative, expressed	336	3.3e-31	1	1	0.775	CBF2	2e-29	CBF4	4e-29	CBF1	4e-28	CBF3	8e-28	DDF1	6e-22	DDF2	1e-21
LOC_Os09g35010.1	protein|dehydration-responsive element-binding protein, putative, expressed	319	2.1e-29	1	1	0.7093	CBF4	4e-13	CBF3	2e-09	CBF1	4e-09	CBF2	2e-07	DDF2	4e-06	DDF2	4e-06
LOC_Os08g43210.1	protein|AP2 domain containing protein, expressed	286	6.5e-26	1	0.9875	0.6707	CBF1	9e-15	CBF3	9e-15	CBF4	2e-14	CBF2	2e-14	DDF1	2e-09	DDF2	8e-09
LOC_Os01g73770.1	protein|dehydration-responsive element-binding protein, putative, expressed	285	8.4e-26	1	0.95	0.7308	CBF4	8e-36	CBF2	9e-33	CBF1	8e-32	CBF3	5e-31	DDF1	6e-29	DDF2	1e-28
LOC_Os08g43200.1	protein|dehydration-responsive element-binding protein, putative, expressed	284	1.1e-25	1	1	0.6707	CBF2	2e-17	CBF3	8e-16	CBF4	8e-16	CBF1	1e-14	DDF1	1e-12	DDF2	2e-11
LOC_Os09g35030.1	protein|dehydration-responsive element-binding protein, putative, expressed	282	1.7e-25	1	1	0.6364	CBF3	2e-27	CBF2	3e-27	CBF4	2e-26	CBF1	3e-26	DDF1	9e-23	DDF2	2e-21
LOC_Os09g35020.1	protein|AP2 domain containing protein, expressed	280	2.8e-25	1	0.9875	0.6512	CBF2	9e-16	CBF4	2e-15	CBF1	7e-14	CBF3	1e-13	DDF1	2e-11	DDF2	3e-11
LOC_Os04g46400.1	protein|AP2 domain containing protein, expressed	270	3.2e-24	1	0.8375	0.7612	AT2G44940.1	9e-35	AT2G35700.1	3e-32	AT5G25810.1	7e-32	AT5G11590.1	3e-31	AT4G16750.1	5e-31	AT4G32800.1	5e-31
LOC_Os02g43970.1	protein|AP2 domain containing protein, expressed	269	4.1e-24	1	0.95	0.6962	AT2G35700.1	9e-32	AT2G44940.1	9e-32	AT5G11590.1	2e-31	AT5G25810.1	3e-30	AT4G16750.1	1e-29
LOC_Os10g41130.1	protein|AP2 domain containing protein, expressed	269	4.1e-24	1	0.8875	0.7042	AT2G44940.1	4e-26	AT5G11590.1	2e-25	AT5G25810.1	3e-25	AT4G32800.1	5e-25	AT2G35700.1	3e-24	AT3G60490.1	3e-24
LOC_Os04g46440.1	protein|AP2 domain containing protein, expressed	268	5.3e-24	1	0.9125	0.7162	AT2G44940.1	2e-34	AT3G60490.1	2e-32	AT5G11590.1	6e-32
LOC_Os02g43940.1	protein|AP2 domain containing protein, expressed	264	1.4e-23	1	0.925	0.7027	AT2G44940.1	1e-34	AT2G35700.1	3e-33	AT5G11590.1	1e-32
LOC_Os04g46410.1	protein|AP2 domain containing protein, expressed	263	1.8e-23	1	0.9	0.6892	AT2G44940.1	3e-34	AT2G35700.1	6e-34	AT4G16750.1	5e-33
LOC_Os06g06970.1	protein|AP2 domain containing protein, expressed	250	4.3e-22	1	1	0.6098	CBF3	3e-25	CBF2	1e-24	CBF1	7e-24	CBF4	2e-23	DDF1	2e-20	DDF2	1e-19
LOC_Os02g13710.1	protein|ethylene-responsive transcription factor TINY, putative, expressed	243	2.4e-21	1	0.8	0.7188	AT5G11590.1	8e-22	AT2G44940.1	8e-21	AT4G32800.1	2e-20
LOC_Os10g38000.1	protein|dehydration-responsive element-binding protein, putative, expressed	242	3e-21	1	0.8875	0.6761	AT5G11590.1	4e-12	AT2G36450.1	3e-11	AT2G44940.1	4e-11
LOC_Os06g36000.1	protein|AP2 domain containing protein, expressed	239	6.3e-21	1	0.8	0.7031	AT5G11590.1	7e-22	AT2G44940.1	3e-21	AT4G32800.1	2e-20
LOC_Os11g13840.1	protein|AP2 domain containing protein, expressed	226	1.5e-19	1	0.775	0.7258	AT5G25810.1	3e-20	AT1G71450.1	1e-19	AT4G16750.1	1e-19
LOC_Os01g10370.1	protein|AP2 domain containing protein, expressed	223	3.1e-19	1	0.75	0.7167	AT5G11590.1	1e-24	AT2G25820.1	1e-23	AT4G32800.1	1e-23
LOC_Os02g45420.1	protein|AP2 domain containing protein, expressed	212	4.5e-18	1	0.75	0.7	AT5G52020.1	4e-21	AT1G12630.1	6e-12	AT5G11590.1	5e-11
LOC_Os02g35240.1	protein|dehydration-responsive element-binding protein, putative, expressed	212	4.5e-18	1	0.7875	0.6769
LOC_Os07g38750.1	protein|AP2 domain containing protein, expressed	210	7.4e-18	1	0.925	0.5676
LOC_Os06g07030.1	protein|AP2 domain containing protein, expressed	208	1.2e-17	1	0.725	0.6724
LOC_Os03g22170.1	protein|AP2 domain containing protein, expressed	204	3.2e-17	1	0.9	0.5278
LOC_Os09g20350.1	protein|ethylene-responsive transcription factor, putative, expressed	202	5.2e-17	1	0.7625	0.6393
LOC_Os01g64790.1	protein|AP2 domain containing protein, expressed	204	7.2e-17	1	0.9625	0.5325
LOC_Os02g34260.1	protein|AP2 domain containing protein, expressed	200	8.5e-17	1	0.775	0.6129
LOC_Os03g09170.1	protein|ethylene-responsive transcription factor, putative, expressed	199	1.1e-16	1	0.7375	0.6441
LOC_Os08g31580.1	protein|ethylene-responsive transcription factor, putative, expressed	198	1.4e-16	1	0.7625	0.623
LOC_Os05g36100.1	protein|AP2 domain containing protein, expressed	202	1.4e-16	1	0.75	0.6333
LOC_Os04g55520.1	protein|AP2 domain containing protein, expressed	197	1.8e-16	1	0.725	0.6379
LOC_Os02g34270.1	protein|AP2 domain containing protein, expressed	196	2.3e-16	1	0.775	0.5968
LOC_Os06g11860.1	protein|ethylene-responsive transcription factor, putative, expressed	199	3e-16	1	0.9125	0.5616
LOC_Os07g42510.1	protein|AP2 domain containing protein, expressed	197	4e-16	1	0.9	0.5556
LOC_Os11g06770.1	protein|ethylene-responsive transcription factor ERF110, putative, expressed	193	4.7e-16	1	0.75	0.6333
LOC_Os01g21120.1	protein|AP2 domain containing protein, expressed	192	6e-16	1	0.9125	0.5205
LOC_Os05g28350.1	protein|AP2 domain containing protein, expressed	192	6e-16	1	0.8875	0.6056
LOC_Os04g34970.1	protein|AP2 domain containing protein, expressed	191	7.6e-16	1	0.75	0.6
LOC_Os11g06770.2	protein|ethylene-responsive transcription factor ERF110, putative, expressed	193	8e-16	1	0.75	0.6333
LOC_Os09g26420.4	protein|AP2 domain containing protein, expressed	190	9.7e-16	1	0.9	0.5
LOC_Os09g28440.1	protein|AP2 domain containing protein, expressed	190	9.7e-16	1	0.8625	0.5571
LOC_Os02g32140.1	protein|AP2 domain containing protein, expressed	190	9.7e-16	1	0.775	0.5968
LOC_Os08g36920.1	protein|AP2 domain containing protein, expressed	189	1.2e-15	1	0.8625	0.5507
LOC_Os01g07120.2	protein|AP2 domain containing protein, expressed	189	1.2e-15	1	0.825	0.5606
LOC_Os01g07120.1	protein|AP2 domain containing protein, expressed	189	1.2e-15	1	0.825	0.5606
LOC_Os03g08470.3	protein|AP2 domain containing protein, expressed	191	1.7e-15	1	0.8625	0.5797
LOC_Os03g08470.2	protein|AP2 domain containing protein, expressed	191	1.7e-15	1	0.8625	0.5797
LOC_Os03g08470.1	protein|AP2 domain containing protein, expressed	191	1.7e-15	1	0.8625	0.5797
LOC_Os07g47790.1	protein|AP2 domain containing protein, expressed	187	2e-15	1	0.9125	0.4932
LOC_Os07g47790.2	protein|AP2 domain containing protein, expressed	187	2e-15	1	0.9125	0.5342
LOC_Os03g15660.1	protein|AP2 domain containing protein, expressed	187	2e-15	1	0.75	0.5833
LOC_Os04g44670.1	protein|AP2 domain containing protein, expressed	194	2.2e-15	1	0.7375	0.6271
LOC_Os02g42585.1	protein|AP2 domain containing protein, expressed	194	2.3e-15	1	0.7375	0.6271
LOC_Os03g07830.1	protein|AP2 domain containing protein, expressed	189	2.3e-15	1	0.6875	0.6727
LOC_Os06g09390.1	protein|AP2 domain containing protein, expressed	191	2.4e-15	1	0.925	0.4865
LOC_Os06g09390.2	protein|AP2 domain containing protein, expressed	191	2.4e-15	1	0.925	0.4865
LOC_Os10g22600.1	protein|ethylene-responsive transcription factor, putative, expressed	189	2.4e-15	1	0.7375	0.6102
LOC_Os06g40150.1	protein|AP2 domain containing protein, expressed	186	2.6e-15	1	0.7	0.625
LOC_Os02g51670.1	protein|ethylene-responsive transcription factor, putative, expressed	189	3.1e-15	1	0.7125	0.6491
LOC_Os04g32620.1	protein|ethylene-responsive transcription factor ERF114, putative, expressed	185	3.3e-15	1	0.775	0.5968
LOC_Os02g06330.1	protein|AP2 domain containing protein, expressed	185	3.3e-15	1	0.7375	0.6102
LOC_Os06g10780.1	protein|AP2 domain containing protein, expressed	185	3.3e-15	1	0.7	0.614
LOC_Os02g10760.1	protein|AP2 domain containing protein, expressed	185	3.3e-15	1	0.7	0.625
LOC_Os09g26420.5	protein|AP2 domain containing protein, expressed	190	4.1e-15	1	0.9	0.5
LOC_Os09g26420.1	protein|AP2 domain containing protein, expressed	190	4.1e-15	1	0.9	0.5
LOC_Os09g26420.2	protein|AP2 domain containing protein, expressed	190	4.1e-15	1	0.9	0.5
LOC_Os05g29810.1	protein|AP2 domain containing protein, expressed	184	4.2e-15	1	0.75	0.5667
LOC_Os02g54160.1	protein|AP2 domain containing protein, expressed	186	8.8e-15	1	0.9125	0.4658
LOC_Os02g54160.2	protein|AP2 domain containing protein, expressed	186	8.8e-15	1	0.9125	0.4658
LOC_Os06g47590.1	protein|AP2 domain containing protein, expressed	181	8.8e-15	1	0.7	0.625
LOC_Os02g55380.1	protein|AP2 domain containing protein, expressed	181	8.8e-15	1	0.7	0.6607
LOC_Os02g52670.1	protein|AP2 domain containing protein, expressed	180	1.1e-14	1	0.7375	0.6102
LOC_Os05g27930.3	protein|AP2 domain containing protein, expressed	182	1.1e-14	1	0.7	0.625
LOC_Os05g27930.4	protein|AP2 domain containing protein, expressed	182	1.1e-14	1	0.7	0.625
LOC_Os05g27930.2	protein|AP2 domain containing protein, expressed	182	1.1e-14	1	0.7	0.625
LOC_Os09g11480.1	protein|AP2 domain containing protein, expressed	179	1.4e-14	1	0.9	0.5
LOC_Os09g11480.2	protein|AP2 domain containing protein, expressed	179	1.4e-14	1	0.9	0.5
LOC_Os08g42550.1	protein|AP2 domain containing protein, expressed	188	1.4e-14	1	0.725	0.6034
LOC_Os08g45110.1	protein|AP2 domain containing protein, expressed	179	1.4e-14	1	0.6875	0.6545
LOC_Os07g10410.1	protein|AP2 domain containing protein, expressed	178	1.8e-14	1	0.725	0.5862
LOC_Os08g35240.1	protein|AP2 domain containing protein, expressed	178	1.8e-14	1	0.7375	0.5902
LOC_Os01g12440.1	protein|AP2 domain containing protein, expressed	183	2.1e-14	1	0.9	0.4933
LOC_Os06g08340.1	protein|AP2 domain containing protein, expressed	177	2.3e-14	1	0.7	0.6429
LOC_Os05g49700.1	protein|AP2 domain containing protein, expressed	177	2.4e-14	1	0.7125	0.5789
LOC_Os05g27930.1	protein|AP2 domain containing protein, expressed	182	2.6e-14	1	0.7	0.625
LOC_Os03g08500.1	protein|AP2 domain containing protein, expressed	180	2.9e-14	1	0.9	0.5278
LOC_Os09g11460.1	protein|AP2 domain containing protein, expressed	176	3e-14	1	0.875	0.5143
LOC_Os09g11460.2	protein|AP2 domain containing protein, expressed	176	3e-14	1	0.875	0.5143
LOC_Os03g08500.2	protein|AP2 domain containing protein, expressed	180	3e-14	1	0.9	0.5278
LOC_Os03g60120.1	protein|AP2 domain containing protein, expressed	175	3.8e-14	1	0.875	0.5143
LOC_Os02g54050.1	protein|ethylene-responsive transcription factor, putative, expressed	175	3.8e-14	1	0.7375	0.5645
LOC_Os01g58420.1	protein|AP2 domain containing protein, expressed	175	3.8e-14	1	0.725	0.569
LOC_Os05g39590.3	protein|AP2 domain containing protein, expressed	175	3.8e-14	1	0.8375	0.5735
LOC_Os05g39590.1	protein|AP2 domain containing protein, expressed	175	3.8e-14	1	0.8375	0.5735
LOC_Os05g39590.2	protein|AP2 domain containing protein, expressed	175	3.8e-14	1	0.8375	0.5735
LOC_Os03g08490.1	protein|AP2 domain containing protein, expressed	178	4.4e-14	1	0.925	0.5
LOC_Os08g44960.1	protein|AP2 domain containing protein, expressed	174	4.8e-14	1	0.75	0.5738
LOC_Os04g52090.1	protein|AP2 domain containing protein, expressed	173	6.2e-14	1	0.725	0.569

## Sheet: Blastp of neighbour genes
Blastp of Arabidopsis genes in rice genome								Reciprocal blast in Arabidopsis genome
Quary protein	Acc	Description	Hit Score	E value	Num HSPs	Top Query Cov	Top Id	1st gene	E value	2nd	E value	3rd	E value	4th	E value
AT4G24440.1	LOC_Os05g01710.1	protein|transcription initiation factor IIA gamma chain, putative, expressed	470	2.1e-45	1	1	0.8585
	LOC_Os01g73890.1	protein|transcription initiation factor IIA gamma chain, putative, expressed	446	7.3e-43	1	0.9811	0.8077	AT4G24440.1	2e-41
AT4G25433.1	LOC_Os03g02685.1	protein|lysM domain containing protein, putative, expressed	276	7.5e-25	1	0.9455	0.5238
	LOC_Os04g48380.1	protein|lysM domain containing protein, putative, expressed	244	1.8e-21	1	0.4364	0.875	AT5G62150.1	2e-22	AT4G25433.1	1e-21
	LOC_Os10g38040.1	protein|lysM domain containing protein, putative, expressed	233	2.7e-20	1	0.5182	0.6897
AT4G25440.1	LOC_Os02g45480.1	protein|nucleic acid binding protein, putative, expressed	1414	1.9e-145	1	0.9791	0.5925	AT5G51980.1	e-150	AT4G25440.1	e-148
	LOC_Os03g05210.1	protein|WD domain, G-beta repeat domain containing protein, expressed	785	8.7e-79	1	0.9349	0.4128
	LOC_Os01g09252.1	protein|WD domain, G-beta repeat domain containing protein, expressed	699	1.1e-69	2	0.5674	0.5061
	LOC_Os04g48375.1	protein|WD domain, G-beta repeat domain containing protein, expressed	308	1.2e-32	4	0.4837	0.3632	AT4G25440.1	8e-25	AT5G51980.1	1e-24
AT4G25515.1	C_Os06g03600.1	protein|transcriptional corepressor SEUSS, putative, expressed	1164	6e-119	3	0.9328	0.4204	AT5G62090.1	e-103	AT4G25515.1	4e-98	AT4G25520.1	2e-94	AT1G43850.1	1e-81
AT4G25520.1	LOC_Os06g03600.1	protein|transcriptional corepressor SEUSS, putative, expressed	1127	5.2e-117	2	0.9599	0.3944
AT5G51910.1	LOC_Os09g34950.1	protein|TCP family transcription factor, putative, expressed	349	1.1e-35	3	0.3618	0.6604	AT5G51910.1	2e-29
	LOC_Os08g43160.1	protein|TCP family transcription factor, putative, expressed	375	2.4e-35	1	0.6485	0.4588	AT5G51910.1	3e-31
	LOC_Os02g51280.1	protein|TCP-domain protein, putative, expressed	328	2.3e-30	1	0.2935	0.7442
	LOC_Os01g69980.1	protein|TCP family transcription factor, putative, expressed	319	2.1e-29	1	0.2833	0.7262
	LOC_Os06g12230.1	protein|TCP-domain protein, putative, expressed	317	3.4e-29	1	0.2833	0.7349
	LOC_Os12g07480.1	protein|TCP family transcription factor, putative, expressed	310	1.9e-28	1	0.2969	0.7241
	LOC_Os11g07460.1	protein|TCP family transcription factor, putative, expressed	307	7.5e-28	1	0.2833	0.7356
	LOC_Os04g11830.1	protein|TCP family transcription factor, putative, expressed	274	1.2e-24	1	0.4096	0.4839
	LOC_Os02g42380.1	protein|TCP family transcription factor, putative, expressed	271	2.5e-24	1	0.2765	0.6667
	LOC_Os04g44440.1	protein|TCP family transcription factor, putative, expressed	265	1.1e-23	1	0.3276	0.56
AT5G51920.1	LOC_Os08g43180.1	protein|expressed protein	778	2.4e-121	2	0.6684	0.4194	AT5G51920.1	e-112
AT5G51970.1	C_Os08g43190.2	protein|dehydrogenase, putative, expressed	1505	4.4e-155	1	1	0.7778	AT5G51970.1	e-164
AT5G52030.1	LOC_Os08g43230.1	protein|TraB family protein, putative, expressed	744	1.9e-74	1	0.9651	0.624	AT5G52030.2	3e-75
AT5G52050.1	LOC_Os02g45380.1	protein|MATE domain containing protein, expressed	1319	2.2e-135	1	0.9069	0.5705	AT5G52050.1	e-124
	LOC_Os04g48290.1	protein|MATE efflux family protein, putative, expressed	1296	6.1e-133	1	0.9089	0.5599	AT4G23030.1	e-122	AT1G58340.1	e-119	AT4G29140.1	e-118	AT5G52050.1	e-117
	LOC_Os10g37920.1	protein|MATE efflux family protein, putative, expressed	1256	1.1e-128	1	0.899	0.5558
	LOC_Os09g35600.1	protein|MATE domain containing protein, expressed	1227	1.3e-125	1	0.9248	0.5218	AT4G29140.1	e-107	AT5G19700.1	e-107	AT5G52050.1	e-107
	LOC_Os08g43250.1	protein|MATE efflux family protein, putative, expressed	1212	4.9e-124	1	0.8931	0.5338	AT5G19700.1	4e-97	AT4G29140.1	7e-97	AT4G23030.1	1e-94	AT5G52050.1	9e-94
	LOC_Os06g36330.1	protein|MATE domain containing protein, expressed	1199	1.2e-122	1	0.9168	0.5119
AT5G52060.1	LOC_Os09g35630.1	protein|BAG domain-containing protein, putative, expressed	707	1.6e-70	1	0.8801	0.5033	AT5G52060.1	1e-68
	LOC_Os08g43270.1	protein|BAG domain-containing protein, putative, expressed	665	4.5e-66	1	0.8801	0.4689	AT5G52060.1	4e-62
	LOC_Os06g03640.1	protein|BAG domain containing protein, expressed	648	2.9e-64	1	0.7836	0.5037	AT5G52060.1	1e-48

## Sheet: Blastp within Arabidopsis
Query proteins	Proteins with highest E or Identity values
	Acc	E value	Identities
AT4g25400.1	AT5G51780.1	1e-43	0.61
AT4g25410.1	AT5G51790.1	8e-61	0.68
AT4G25440.1	AT5G51980.1	0	0.83
CBF1	CBF2	6e-97	0.77
	CBF3	1e-92	0.76
	CBF4	2e-62	0.61
CBF2	CBF1	9e-98	0.81
	CBF3	6e-97	0.82
	CBF4	1e-67	0.61
CBF3	CBF2	2e-96	0.78
	CBF1	3e-92	0.76
	CBF4	3e-61	0.57
AT5G51930.1	AT5G51950.1	0	0.62
	AT3G56060.1	0	0.62
	AT1G12570.1	1e-136	0.49
AT1G12560.1	AT1G62980.1	1e-101	0.74
DFF1	DDF2	3e-76	0.68
AT1G12640.1	AT1G63050.1	0	0.84

## Sheet: Blastp within rice genome
Query proteins	Proteins with highest E or Identity values
	Acc	Description	Hit Score	E value	Num HSPs	Top Query Cov	Top Id
LOC_Os02g45530.1	LOC_Os04g48400.1			2e-230			0.7251
LOC_Os02g45520.1	LOC_Os04g48390.1	protein|uncharacterized membrane protein, putative, expressed	3009	0	1	1	0.8235
	LOC_Os06g03860.1	protein|uncharacterized membrane protein, putative, expressed	2643	1.1e-275	1	1	0.7321
	LOC_Os09g34990.1	protein|uncharacterized membrane protein, putative, expressed	1257	6.9e-182	2	0.5423	0.6328
LOC_Os02g45480.1	LOC_Os01g09252.1	protein|WD domain, G-beta repeat domain containing protein, expressed	739	6.5e-74	4	0.5471	0.5607
	LOC_Os03g05210.1	protein|WD domain, G-beta repeat domain containing protein, expressed	676	6.7e-71	3	0.6782	0.46
	LOC_Os04g48375.1	protein|WD domain, G-beta repeat domain containing protein, expressed	303	4.8e-35	4	0.4506	0.3788
LOC_Os04g48375.1	LOC_Os02g45480.1	protein|nucleic acid binding protein, putative, expressed	303	4.8e-35	5	0.5968	0.3788
LOC_Os02g45450.1	LOC_Os04g48350.1	protein|dehydration-responsive element-binding protein, putative, expressed	820	1.7e-82	1	0.9821	0.7432
	LOC_Os06g03670.1	protein|dehydration-responsive element-binding protein, putative, expressed	471	1.6e-45	1	0.8705	0.5598
	LOC_Os01g73770.1	protein|dehydration-responsive element-binding protein, putative, expressed	408	7.7e-39	1	0.9598	0.4505
	LOC_Os09g35010.1	protein|dehydration-responsive element-binding protein, putative, expressed	402	3.3e-38	1	0.8795	0.4661
	LOC_Os08g43200.1	protein|dehydration-responsive element-binding protein, putative, expressed	352	6.6e-33	2	0.7009	0.5183
	LOC_Os09g35030.1	protein|dehydration-responsive element-binding protein, putative, expressed	351	8.5e-33	2	0.8348	0.4724
	LOC_Os08g43210.1	protein|AP2 domain containing protein, expressed	334	5.4e-31	2	0.692	0.5
	LOC_Os09g35020.1	protein|AP2 domain containing protein, expressed	318	2.7e-29	2	0.692	0.5122
LOC_Os02g45420.1	LOC_Os04g48330.1	protein|ethylene-responsive transcription factor ERF027, putative, expressed	409	6.1e-39	1	0.6054	0.6061
LOC_Os02g45380.1	LOC_Os04g48290.1	protein|MATE efflux family protein, putative, expressed	2143	1.1e-222	1	0.9089	0.837
	LOC_Os10g37920.1	protein|MATE efflux family protein, putative, expressed	1662	1e-171	1	0.8506	0.7252
	LOC_Os08g43250.1	protein|MATE efflux family protein, putative, expressed	1410	5.1e-145	1	0.8561	0.6025
	LOC_Os09g35600.1	protein|MATE domain containing protein, expressed	1398	9.5e-144	1	0.8379	0.6102
LOC_Os08g43160.1	LOC_Os09g34950.1	protein|TCP family transcription factor, putative, expressed	761	3e-76	1	0.7802	0.5914
LOC_Os08g43170.1	LOC_Os09g34960.1	protein|hydroxymethylglutaryl-CoA synthase, putative, expressed	2134	9.7e-222	1	1	0.8613
LOC_Os08g43200.1	LOC_Os06g06970.1	protein|AP2 domain containing protein, expressed	584	1.7e-57	1	0.7076	0.7442
	LOC_Os09g35020.1	protein|AP2 domain containing protein, expressed	513	5.8e-50	1	0.9492	0.5167
	LOC_Os09g35030.1	protein|dehydration-responsive element-binding protein, putative, expressed	507	2.5e-49	1	0.9492	0.5256
	LOC_Os08g43210.1	protein|AP2 domain containing protein, expressed	501	1.1e-48	1	0.9746	0.4979
	LOC_Os09g35010.1	protein|dehydration-responsive element-binding protein, putative, expressed	467	4.3e-45	1	0.8856	0.5185
	LOC_Os06g03670.1	protein|dehydration-responsive element-binding protein, putative, expressed	378	1.2e-35	1	0.9195	0.4455
	LOC_Os02g45450.1	protein|dehydration-responsive element-binding protein, putative, expressed	352	6.6e-33	2	0.6737	0.5183
	LOC_Os04g48350.1	protein|dehydration-responsive element-binding protein, putative, expressed	330	1.4e-30	2	0.7966	0.4603
	LOC_Os01g73770.1	protein|dehydration-responsive element-binding protein, putative, expressed	284	1.1e-25	1	0.6737	0.4419
LOC_Os08g43210.1	LOC_Os09g35030.1	protein|dehydration-responsive element-binding protein, putative, expressed	648	2.9e-64	1	1	0.567
	LOC_Os09g35020.1	protein|AP2 domain containing protein, expressed	530	9.1e-52	1	0.9323	0.504
	LOC_Os08g43200.1	protein|dehydration-responsive element-binding protein, putative, expressed	501	1.1e-48	1	0.9323	0.4979
	LOC_Os09g35010.1	protein|dehydration-responsive element-binding protein, putative, expressed	469	2.7e-45	1	0.8645	0.5333
	LOC_Os06g03670.1	protein|dehydration-responsive element-binding protein, putative, expressed	386	1.7e-36	1	0.8685	0.4725
	LOC_Os06g06970.1	protein|AP2 domain containing protein, expressed	351	8.5e-33	1	0.6056	0.5359
	LOC_Os02g45450.1	protein|dehydration-responsive element-binding protein, putative, expressed	334	5.4e-31	2	0.6494	0.5
	LOC_Os04g48350.1	protein|dehydration-responsive element-binding protein, putative, expressed	312	1.2e-28	2	0.5538	0.5214
	LOC_Os09g13530.1	protein|zinc finger C-x8-C-x5-C-x3-H type family protein, expressed	312	1.2e-28	1	0.5378	0.5725
	LOC_Os01g73770.1	protein|dehydration-responsive element-binding protein, putative, expressed	271	2.5e-24	2	0.8486	0.3818
LOC_Os08g43250.1	LOC_Os09g35600.1	protein|MATE domain containing protein, expressed	1905	1.8e-197	1	0.9683	0.7401
	LOC_Os10g37920.1	protein|MATE efflux family protein, putative, expressed	1456	6.8e-150	1	0.9459	0.5858
	LOC_Os02g45380.1	protein|MATE domain containing protein, expressed	1410	5.1e-145	1	0.8974	0.6025
	LOC_Os04g48290.1	protein|MATE efflux family protein, putative, expressed	1365	3e-140	1	0.9067	0.5679
LOC_Os08g43270.1	LOC_Os09g35630.1	protein|BAG domain-containing protein, putative, expressed	1110	3.2e-113	1	0.9873	0.7323
	LOC_Os06g03640.1	protein|BAG domain containing protein, expressed	818	2.8e-82	1	0.943	0.577
LOC_Os06g03640.1	LOC_Os09g35630.1	protein|BAG domain-containing protein, putative, expressed	832	9.1e-84	1	0.9823	0.5489
	LOC_Os08g43270.1	protein|BAG domain-containing protein, putative, expressed	818	2.8e-82	1	0.8761	0.577
LOC_Os06g03670.1	LOC_Os02g45450.1	protein|dehydration-responsive element-binding protein, putative, expressed	471	1.6e-45	1	0.9626	0.5598
	LOC_Os04g48350.1	protein|dehydration-responsive element-binding protein, putative, expressed	459	3e-44	1	0.7944	0.5872
	LOC_Os09g35010.1	protein|dehydration-responsive element-binding protein, putative, expressed	407	9.9e-39	1	0.9813	0.4667
	LOC_Os09g35030.1	protein|dehydration-responsive element-binding protein, putative, expressed	391	4.9e-37	1	0.9766	0.4615
	LOC_Os08g43210.1	protein|AP2 domain containing protein, expressed	386	1.7e-36	1	0.9346	0.4725
	LOC_Os08g43200.1	protein|dehydration-responsive element-binding protein, putative, expressed	378	1.2e-35	1	0.9533	0.4455
	LOC_Os09g35020.1	protein|AP2 domain containing protein, expressed	365	2.8e-34	2	0.6822	0.5484
	LOC_Os01g73770.1	protein|dehydration-responsive element-binding protein, putative, expressed	341	9.7e-32	1	0.8551	0.4588
LOC_Os06g03860.1	LOC_Os04g48390.1	protein|uncharacterized membrane protein, putative, expressed	2682	8.3e-280	1	1	0.7521
	LOC_Os02g45520.1	protein|uncharacterized membrane protein, putative, expressed	2643	1.1e-275	1	1	0.7321
	LOC_Os09g34990.1	protein|uncharacterized membrane protein, putative, expressed	1325	5.3e-195	2	0.543	0.6623
